# Supplementary material for: A Systematic Review to Compare Chemical Hazard Predictions of the Zebrafish Embryotoxicity Test With Mammalian Prenatal Developmental Toxicity
Source: Toxicol Sci. 2021 Jun 9;183(1):14–35. doi: 10.1093/toxsci/kfab072 (PMC8404989; doi:10.1093/toxsci/kfab072)
Supplement: kfab072_Supplementary_Data [file kfab072_supplementary_data.zip]

Archive with 5 entries (5 files):
- toxsci-21-0054-File003.docx
- toxsci-21-0054-File004.docx
- toxsci-21-0054-File005.docx
- toxsci-21-0054-File006.xlsx
- toxsci-21-0054-File007.xlsx
