# Supplementary material for: A Systematic Review to Compare Chemical Hazard Predictions of the Zebrafish Embryotoxicity Test With Mammalian Prenatal Developmental Toxicity
Source: Toxicol Sci. 2021 Jun 9;183(1):14–35. doi: 10.1093/toxsci/kfab072 (PMC8404989; doi:10.1093/toxsci/kfab072)
Supplement: kfab072_Supplementary_Data [file kfab072_supplementary_data.zip › toxsci-21-0054-File006.xlsx]

## Sheet: Blatt1
Compound	CAS	Identified in ZET search?	Use Classification	Source
2-Methoxyethanol	109-86-4	YES	Industrial: Solvent	EPA ToxRef Database
5-Fluorouracil	51-21-8	YES	Pharmaceutical	Palmer et al. 2013; Brown, 2002
9-cis-Retinoic Acid	5300-03-8	YES	Pharmaceutical	Palmer et al. 2017
Acebutolol	37517-30-9	YES	Pharmaceutical	TERIS
Acetaminophen	103-90-2	YES	Pharmaceutical	Palmer et al., 2013
all-trans-Retinoic Acid	302-79-4	YES	Pharmaceutical	Brown, 2002; Daston et al., 2014 (valproate)
Aminopterin	54-62-6	YES	Pharmaceutical	Palmer et al. 2013
Ascorbic Acid	50-81-7	YES	Pharmaceutical/Vitamin	Palmer et al. 2013
Atrazine	1912-24-9	YES	Agrochemical: Herbicide	EPA ToxRef Database; AcToR
Busulfan	55-98-1	YES	Pharmaceutical	Palmer et al. 2013
Butylparaben	94-26-8	YES	Cosmetic Ingredient Food Additive	Daston et al., 2014
Caffeine	58-08-2	YES	Pharmaceutical	Daston et al., 2014
Camphor	76-22-2	YES	Cosmetic Ingredient Food Additive	Brown, 2002 (D-(+)-Camphor)
Carbamazepine	298-46-4	YES	Pharmaceutical	Palmer et al. 2013
Clopyralid	1702-17-6	YES	Agrochemical: Herbicide	EPA ToxRef Database
Cyproconazole	94361-06-5	YES	Agrochemical: Fungicide	EPA ToxRef Database
Dimethyl Phthalate	131-11-3	YES	Industrial: Plasticizer/Intermediates	Brown. 2002
Dimethylamine	124-40-3	YES	Industrial: Additive/Intermediate	ECHA disseminated registration dossier
Diniconazole	83657-24-3	YES	Agrochemical: Fungicide	EPA ToxRef Database
Dinoseb	88-85-7	YES	Agrochemical: Herbicide	EPA ToxRef Database
Diphenhydramine	58-73-1	YES	Pharmaceutical	Palmer et al. 2013
Doxylamine	469-21-6	YES	Pharmaceutical	Palmer et al. 2013
D-Penicillamine	52-67-5	YES	Pharmaceutical	Palmer et al. 2013
Endosulfan	115-29-7	YES	Agrochemical: Insecticide	EPA ToxRef Database
Ethylene Glycol	107-21-1	YES	Food Additive Industrial: Solvent, Intermediate, Additive	Daston et al., 2014
Fipronil	120068-37-3	YES	Agrochemical: Insecticide	EPA ToxRef Database
Fluazinam	79622-59-6	YES	Agrochemical: Fungicide	Kleinstreuer et al. 2011
Flusilazole	85509-19-9	YES	Agrochemical: Fungicide	Kleinstreuer et al. 2011
Folic Acid	59-30-3	YES	Pharmaceutical/Vitamin	Palmer et al. 2013
Genistein	446-72-0	YES	Phytoestrogens Pharmaceutical (Investigational)	EPA ToxRef Database
Glycerol	56-81-5	YES	Food Additive Industrial: Solvent, Intermediate, Additive	EPA ToxRef Database
Hexaconazole	79983-71-4	YES	Agrochemical: Fungicide	EPA ToxRef Database
Hexazinone	51235-04-2	YES	Agrochemical: Herbicide	EPA ToxRef Database
Hydroxyurea	127-07-1	YES	Pharmaceutical	Brown, 2002; Daston et al., 2014
Imazamox	114311-32-9	YES	Agrochemical: Herbicide	Kleinstreuer et al. 2011
Imazapyr	81334-34-1	YES	Agrochemical: Herbicide	Kleinstreuer et al. 2011
Isoniazid	54-85-3	YES	Pharmaceutical	Palmer et al. 2013
Ketoconazole	65277-42-1	YES	Pharmaceutical	TERIS
Loratadine	79794-75-5	YES	Pharmaceutical	Palmer et al. 2013
Lovastatin	75330-75-5	YES	Pharmaceutical	Palmer et al. 2013
Methanol	67-56-1	YES	Industrial: Solvent Agrochemical: Insecticide	Daston et al., 2014
Methotrexate	59-05-2	YES	Pharmaceutical	Brown, 2002
Methoxyacetic Acid	625-45-6	YES	Industrial: Intermediate	Brown, 2002; Daston et al., 2014
Metoclopramide	364-62-5	YES	Pharmaceutical	Palmer et al. 2013
Mono(2-ethylhexyl) Phthalate	4376-20-9	YES	Active Metabolite Parent (DEHP) - Industrial: Intermediate, Plasticizer, other	Daston et al., 2014
Myclobutanil	88671-89-0	YES	Agrochemical: Fungicide	EPA ToxRef Database
N-Methylpyrrolidone (NMP)	872-50-4	YES	Industrial: Solvent, Intermediate, Additive	EPA ToxRef Database
Novaluron	116714-46-6	YES	Agrochemical: Insecticide	EPA ToxRef Database
o,p'-DDT	789-02-6	YES	Agrochemical: Insecticide	EPA ToxRef Database
Ochratoxin A	303-47-9	YES	Food Contaminant: MYCOTOXIN	Malir et al., 2013
2-Phenylphenol	90-43-7	YES	Food Additive Agrochemical: Fungicide/Microbiocide	EPA ToxRef Database
Penicillin G	69-57-8	YES	Pharmaceutical	Brown, 2002
Phenytoin	57-41-0	YES	Pharmaceutical	Palmer et al. 2013
Propiconazole	60207-90-1	YES	Agrochemical: Fungicide	EPA ToxRef Database
Propylene Glycol	57-55-6	YES	Food Additive Agrochemical: Insecticide Industrial: Solvent, Intermediate, Additive	Daston et al., 2014
Pyridaben	96489-71-3	YES	Agrochemical: Insecticide	Kleinstreuer et al. 2011
Pyriproxyfen	95737-68-1	YES	Agrochemical: Insecticide	EPA ToxRef Database
Retinol	68-26-8	YES	Pharmaceutical/Vitamin	Palmer et al. 2013; Palmer et al. 2017
Rotenone	83-79-4	YES	Agrochemical: Insecticide	EPA ToxRef Database
Saccharin	81-07-2	YES	Food Additive	Brown, 2002 (saccharin sodium hydrate); Daston et al., 2014 (sodium saccharin)
Spiroxamine	118134-30-8	YES	Agrochemical: Fungicide	EPA ToxRef Database
Sucrose	57-50-1	YES	Food Additive	COSMOS
Tetrabromobisphenol A	79-94-7	YES	Flame Retardant	EPA ToxRef Database
Thalidomide	50-35-1	YES	Pharmaceutical	Palmer et al. 2013
Thiacloprid	111988-49-9	YES	Agrochemical: Insecticide	EPA ToxRef Database
ThioTEPA	52-24-4	YES	Pharmaceutical	Palmer et al. 2013
Thiram	137-26-8	YES	Agrochemical: Fungicide	EPA ToxRef Database
Triadimefon	43121-43-3	YES	Agrochemical: Fungicide	EPA ToxRef Database
Triclopyr	55335-06-3	YES	Agrochemical: Herbicide	EPA ToxRef Database
Triethylene Glycol	112-27-6	YES	Industrial: Solvent, Intermediate, Other	EPA ToxRef Database
Triticonazole	131983-72-7	YES	Agrochemical: Fungicide	EPA ToxRef Database
Valproic Acid	99-66-1	YES	Pharmaceutical	Brown, 2002; Daston et al., 2014 (valproate)
Warfarin	81-81-2	YES	Pharmaceutical	Palmer et al. 2013
Zidovudine	30516-87-1	YES	Pharmaceutical	Daston et al., 2014
Zoxamide	156052-68-5	YES	Agrochemical: Fungicide	Pesticide residues in food - 2007: Toxicological evaluations
References to sources
Brown N.A. (2002). Selection of Test Chemicals for the ECVAM International Validation Study on In Vitro Embryotoxicity Tests. ATLA 30, 177-198,
COSMOS (available at https://cosmosdb.eu/cosmosdb.v2/accounts/login/?next=/cosmosdb.v2/ (last accessed on Jan 19, 2021)
Daston G.P. et al. (2014). Exposure-Based Validation List for Developmental Toxicity Screening Assays. Birth Defects Research (Part B) 101, 423–428
ECHA disseminated registration dossier (available at https://echa.europa.eu/registration-dossier/-/registered-dossier/14794 (last accessed on Jan 19, 2021))
EPA ToxRef Database (available at https://www.epa.gov/chemical-research/exploring-toxcast-data-downloadable-data (last accessed on Jan 19, 2021))
Kleinstreuer N.C. et al. (2011) Identifying developmental toxicity pathways for a subset of ToxCast chemicals using human embryonic stem cells and metabolomics. Toxicology and Applied Pharmacology 257, 111-121
Malir, F., Ostry, V., Pfohl‐Leszkowicz, A. and Novotna, E. (2013), Ochratoxin A: Developmental and Reproductive Toxicity—An Overview. Birth Defects Res B, 98: 493-502. https://doi.org/10.1002/bdrb.21091
Palmer J.A. et al. (2013) Establishment and Assessment of a New Human Embryonic Stem Cell-Based Biomarker Assay for Developmental Toxicity Screening. Birth Defects Research (Part B) 98, 343-363.
Palmer J.A. et al. (2017) A human induced pluripotent stem cell-based in vitro assay predicts developmental toxicity through a retinoic acid receptor-mediated pathway for a series of related retinoid analogues. Reproductive Toxicology 73, 350-361
Pesticide residues in food - 2007: Toxicological evaluations (available at https://apps.who.int/iris/bitstream/handle/10665/44064/9789241665230_eng.pdf?sequence=1&isAllowed=y (last accessed on Jan 19, 2021))
TERIS (available at https://deohs.washington.edu/teris/subscribe)
