# Supplementary material for: A Systematic Review to Compare Chemical Hazard Predictions of the Zebrafish Embryotoxicity Test With Mammalian Prenatal Developmental Toxicity
Source: Toxicol Sci. 2021 Jun 9;183(1):14–35. doi: 10.1093/toxsci/kfab072 (PMC8404989; doi:10.1093/toxsci/kfab072)
Supplement: kfab072_Supplementary_Data [file kfab072_supplementary_data.zip › toxsci-21-0054-File007.xlsx]

## Sheet: Appraisal ZET studies
Appraisal ZET studies
	Reporting criteria					Risk of bias criteria											Other criteria
	criterion	Is it mentioned that the experiment was randomised, e.g. the allocation of embryos to the different dose groups and controls or the selection of embryos for outcome assessment, when less embryos were assessed than exposed?	Is it mentioned that the experiment was blinded?	Is a power / sample size calculation shown?		criterion	Were the groups similar at baseline, i.e. the start of the experimental phase, or adjusted for confounders?	Was the allocation adequate?	Was the allocation adequately concealed?	Were the embryos kept under homogenuous conditions, e.g. regarding water temperature?	Were the investigators during the course of the experiment adequately blinded?	Were the embryos assessed in a random order (across all dose groups and controls)?	Was the outcome assessment adequately blinded?	Can all embryos be tracked from the start of the experiment to the outcome assessment?	Summary: criteria with low risk of bias per study		criterion	Are there any observations in the vehicle/control data that may impact the determination of the study interpretation, such as mortality or a high frequency of embryotoxic outcomes? Note that authors may discuss such outcomes in the context of historical control data!	In case of absence of effects, can sufficiently high exposure (100 µM or limited solubility) of embryos be assumed?	If embryotoxicity was observed, is the concentration-response of the respective outcome(s) plausible?	Are there any other aspects that could affect the validity of the data/study?	Observations leading to potential issues (indicating Table in reference)
	supportive instructions for assessors	-	-	-		supportive instructions for assessors	Consider relevant information on zebrafish embryo characteristics, e.g. embryos should approx. the same developmental stage (in hpf), especially when taken from several matings, or the removal of unfertilised eggs (if not, groups may differ).	Have the methods used, if any, to allocate the zebrafish embryos described in sufficient detail to allow an assessment whether it should produce comparable groups? Consider that potential differences between embryos are not apparent.	When the embryos were assigned to the treatment groups, was this done without knowledge of the groups? Consider that potential differences between embryos are not apparent.	-	Consider all measures used, if any, to blind trial caregivers and researchers from knowing which treatment each embryo received, and also their effectiveness.	Consider the methods to select the embryos, if any, and their effectiveness.	Consider all measures used, if any, to blind outcome assessors from knowing which treatment the zebrafish embryos received, and their effectiveness.	For example, compare reported group sizes. If lower group sizes at the end can be explained, e.g. by embryo removal due to death, answer also YES.			Answer options (separated by "/")	NO/YES/unclear/not reported	Not applicable, as effects were observed./Applicable, but no relevant information provided./Applicable and relevant information is provided. (Provide a brief summary (indicating the paragraph/page, table or figure in the reference), e.g. refering to water solubility or analytical verification of concentrations!)./Applicable, but unclear (Provide a brief description, why it is unclear!)	Not applicable, as no embryotoxicity was observed./Yes, the concentration-response is plausible for all outcomes./No, the concentration-response is not plausible for at least one outcome.(Provide a brief justification for each outcome with a non plausible concentration-response!)/unclear	NO/YES (Briefly describe these aspects!)	-
	applied to	study	study	study		applied to	study	study	study	study	study	study	study	study			applied to	dataset	dataset	dataset	dataset	dataset
zebrafish study (reference)	Truong et al. (2014)														1		Truong et al.: all-trans retinoic acid (2014)
	Zhu et al. (2015)														3		Zhu et al. (2015)					Only summary of outcomes reported, but no individual outcomes.
	Teixido et al. (2013)														2		Teixido et al.: methoxyacetic acid (2013)
	Selderslaghs et al. (2009)														2		Selderslaghs et al.: all-trans retinoic acid (2009)
	Selderslaghs et al. (2012)														1		Selderslaghs et al.: acetaminophen (2012)
	Chakraborty et al. (2011)						high RoB								1		Chakraborty et al. (2011)					The hatching rate seems to decrease with increasing concentrations, but no further informatiobn is provided.
	Yim et al. (2014)														1		Yim et al. (2014)
	Pinho et al. (2013)														2		Pinho et al. (2013)
	Piersma et al. (2013)														2		Piersma et al.: valproic acid (2013)
	Lee et al. (2013)														2		Lee et al. (2013)					Higher growth retardation at 25 µM compared to 50 µM (see Table 1).
	Herrmann (1993)														3		Herrmann (1993)
	Beker van Woudenberg et al. (2014)														1		Beker van Woudenberg et al. (2014)
	Wang et al. (2014)														1		Wang et al. (2014)
	Vandersea et al. (1998)														1		Vandersea et al. (1998)
	Gustafson et al. (2012)														4		Gustafson et al.: lovastatin - wild type 1 (2012)
	David and Pancharatna (2009)														2		David and Pancharatna (2009)
	Wiegand et al. (2001)														2		Wiegand et al. (2001)
	Weber et al. (2013)														1		Weber et al. (2013)
	Ton et al. (2006)														2		Ton et al. (2006)					Lethality (LC50) decreases with time (see Table 2).
	Perez et al. (2013)														1		Perez et al. (2013)
	Hermsen et al. (2011)														2		Hermsen et al.: methoxyacetic acid (2011)
	Ren et al. (2012)														1		Ren et al. (2012)
	Zhang et al. (2013)														1		Zhang et al. (2013)
	Melo et al. (2015)														1		Melo et al. (2015)					EC50 of lack of pigmentation and cardiac edema increase over time, possibly recovering (see Table 3).
	Yang et al. (2015)														1		Yang et al. (2015)
	Song et al. (2014)														1		Song et al. (2014)					No specific embryotoxicity outcomes were observed.
	Noyes et al. (2015)														1		Noyes et al. (2015)					Concentration-response cannot be assessed due to the way results are reported.
	McCormick et al. (2010)														0		McCormick et al. (2010)					Concentration-response cannot be assessed due to 100% mortality in highest concentrations.
	Hu et al. (2009)														1		Hu et al. (2009)
	Carlsson and Norrgren (2014)														2		Carlsson and Norrgren (2014)					No actual data for TBBPA effects are shown, but only described in the text.
	Baumann et al. (2016)														1		Baumann et al. (2016)
	Gao et al. (2014)														2		Gao et al. (2014)
	reported	0.15625	0.03125	0		low risk of bias	0.5	0.0625	0.03125	0.8125	0.03125	0	0.03125	0.0625	average: 1.55		Selderslaghs et al.: valproic acid (2009)
	not reported	0.84375	0.96875	1		not reported	0.46875	0.9375	0.96875	0.1875	0.96875	1	0.96875	0.9375			Selderslaghs et al.: caffeine (2009)					Effects on otoliths, somites, tail detachment, heart beat and blood circulation decrease with increasing concentration at 72 hpf (see Table 4).
						risk of bias	0.03125	0	0	0	0	0	0	0			Teixido et al.: valproic acid (2013)
																	Teixido et al.: caffeine (2013)
																	Teixido et al.: all-trans retinoic acid (2013)
																	Selderslaghs et al.: caffeine (2012)
																	Selderslaghs et al.: camphor (2012)					The LC50 increases from 48 hpf to 72 hpf.
																	Selderslaghs et al.: all-trans retinoic acid (2012)
																	Selderslaghs et al.: thalidomide (2012)
																	Selderslaghs et al.: valproic acid (2012)
																	Truong et al.: acetaminophen (2014)					Max. tested concentration was 64 µM and no information on solubility was provided.
																	Truong et al.: atrazine (2014)					Max. tested concentration was 64 µM and no information on solubility was provided.
																	Truong et al.: butylparaben (2014)					The concentration-repsonse is not monotone for the outcome 'jaw'.
																	Truong et al.: caffeine (2014)					The mortality curve is not monotone.
																	Truong et al.: clopyralid (2014)					The mortality curve is not monotone.
																	Truong et al.: cyproconazol (2014)					The mortality decreases with increasing concentrations, i.e. high mortality for low concentrations.
																	Truong et al.: dimethyl phthalate (2014)					Max. tested concentration was 64 µM and no information on solubility was provided.
																	Truong et al.: ethylene glycol (2014)					The mortality, i.e. the only significantly increased outcome, is not monotone.
																	Truong et al.: fluazinam (2014)					The mortality, i.e. the only significantly increased outcome, is not monotone.
																	Truong et al.: genistein (2014)					At the max. concentration of 64 µM high mortality was observed along with the only significant effects (of three outcomes).
																	Truong et al.: hexazinone (2014)					The mortality curve is not monotone.
																	Truong et al.: lovastatin (2014)					At 6.4 µM 100% mortality was observed, with embryotoxic effects present for 0.64 µM.
																	Truong et al.: 2-phenylphenol (2014)					High mortality in the control group.
																	Truong et al.: rotenone (2014)					High mortality in the control group.
																	Truong et al.: tetrabromobisphenol A (2014)					High mortality in the control group.
																	Truong et al.: thalidomide (2014)					High mortality in the control group and the mortality curve is not monotone, while mortality is the only significant outcome.
																	Truong et al.: triadimefon (2014)					High mortality in the control group.
																	Truong et al.: triclopyr (2014)					High mortality in the control group and the mortality decreases with increasing concentrations. Max. tested concentration was 64 µM and no information on solubility was provided.
																	Truong et al.: triethylene glycol (2014)					High mortality in the control. The mortality curve is not monotone. Max. tested concentration was 64 µM and no information on solubility was provided.
																	Truong et al.: valproic acid (2014)					High mortality in the control. The mortality curve is not monotone. Max. tested concentration was 64 µM and no information on solubility was provided.
																	Hermsen et al.: cyproconazole (2011)
																	Hermsen et al.: triadimefon (2011)
																	Gustafson et al.: lovastatin - WIK (2012)
																	Gustafson et al.: lovastatin - not specified (2012)
																	Gustafson et al.: lovastatin - wild type 2 (2012)					Substantial variability between results obtained in three replicate experiments.
																	Gustafson et al.: thalidomide - not specified (2012)
																	Gustafson et al.: thalidomide - wild type 1 (2012)
																	Gustafson et al.: thalidomide - wild type 2 (2012)
																	Gustafson et al.: thalidomide - WIK (2012)
																	Gustafson et al.: thalidomide - wild type 3 (2012)					Substantial variability between NOAEL of three replicate experiments.
																	Piersma et al.: methoxyacetic acid (2013)
																	Piersma et al.: all-trans retinoic acid (2013)
																	no issue	0.453333	0.92	0.786667	0.92
																	not reported	0.426667	0	0.0266667	not applicable
																	potential issue	0.12	0.08	0.186667	0.12

## Sheet: Appraisal mammalian studies
	Appraisal mammalian studies
	Reporting criteria					Risk of bias criteria											Other criteria
	criterion	Is it mentioned that the experiment was randomised?	Is it mentioned that the experiment was blinded?	Is a power / sample size calculation shown?		criterion	Were the groups similar at baseline, i.e. the start of the experimental phase, or adjusted for confounders?	Was the allocation sequence adequately generated and applied?	Was the allocation adequately concealed?	Were the animals randomly housed during the experiment?	Were the caregivers/ investigators during the course of the experiment adequately blinded?	Were animals selected at random during outcome assessment?	Was the outcome assessment adequately blinded?	Were incomplete outcome data adequately addressed?	Summary: criteria with low risk of bias per study		criterion	Are there any observations in the vehicle/control data that may impact the determination of the study interpretation, such as mortality or a high frequency of prenatal developmental outcomes? Note that authors may discuss such outcomes in the context of historical control data!	If maternal toxicity occured at the same dose as prenatal developmental toxicity, is any information, e.g. discussion by the authors, on the cause of the prenatal developmental toxicity (primary vs. secondary, i.e. due to maternal toxicity) provided?	If prenatal developmental toxicity is observed, is the dose-response of the respective outcome(s) plausible?	Are there any other aspects that could affect the validity of the data/study?	Observations leading to potential issues (indicating Table in reference, where applicable)
	supportive instructions for assessors	-	-	-		supportive instructions for assessors	Consider relevant information on animal characteristics, including e.g maternal health status and body weights. If body weights are comparable between groups and no other characteristics are of importance, choose 'YES'!	Have the methods used, if any, to generate the allocation sequence been described in sufficient detail to allow an assessment whether it should produce comparable groups?	When the animals were assigned to the dose groups, was this done without knowledge of the groups?	Is there sufficient information on where in the animal facility the cages were placed, e.g. all control animal cages on top of a shelf?	Consider all measures used, if any, to blind trial caregivers and researchers from knowing which dose each animal received, and also their effectiveness.	Consider the methods to select the animals, if any, and their effectiveness.	Consider all measures used, if any, to blind outcome assessors from knowing which dose each animal received and their effectiveness.	Can all animals be tracked from the experimental start to the end, e.g. by comparing group sizes, or were some animals just dropped?			Answer options (separated by "/")	NO/YES/unclear/not reported	Not applicable, as no prenatal developmental toxicity was observed./Not applicable, as no maternal toxicity was observed or maternal toxicity was observed at a higher dose./Not applicable, as maternal toxicity was observed at a lower dose./Applicable, but no relevant information provided./Applicable and relevant information is provided./Applicable, but unclear.	Not applicable, as no prenatal developmental toxicity was observed./Yes, the dose-response is plausible for all outcomes./No, the dose-response is not plausible for at least one outcome (Provide a brief justification for each outcome with a non plausible dose-response!)/unclear	NO/YES (Briefly describe these aspects!)	-
	applied to	study	study	study		applied to	study	study	study	study	study	study	study	study			applied to	dataset	dataset	dataset	dataset	dataset
mammalian study (reference)	Burdan et al. (2001)														1							-
	Seegmiller et al. (1997)														1							-
	Infurna et al.: rat (1988)														1							No visceral effects for the high dose have been observed, but for all lower doses, incl. control (see Table 3). The number of examined fetuses was much lower in the high dose (due to maternal toxicity).
	Infurna et al.: rabbit (1988)*														-							-
	Daston (2004)														4							-
	Collins et al. (1981)														3							-
	Collins et al. (1983)														2							Outcomes with an implausible dose-response curve: haemorrhage (see Table 7), sternebral variations (see Table 9), skeletal variations (see Table 11), soft tissue (see Table 13)
	Collins et al. (1987)														4							-
	Navarro et al. (1992a)														4							Ten control group embryos had a cleft sternum (see Table 3).
	Navarro et al. (1992b)														4							-
	Leuschner (1997)														2
	Hayes et al. (1984)														1							Lack of historical control incidence of major anomalies in Fischer 344 rats. Effects observed in the initial high-dose group, were not observed in the repeat high-dose group.
	Machera (1995)														0							Outcomes with an implausible dose-response curve: large fontanelles, very large fontanelles and cranial structures, delay of ossification, cleft palate (higher in the 50 mg/kg bw day group than in the 75 mg/kg bw/day group).
	SDS-Biotech: rat (1997)														0							Results are reported very briefly.
	SDS-Biotech: rabbit (1997)*														-							Results are reported very briefly.
	Field et al. (1993)														4							-
	Maronpot et al. (1983)														1							Lack of maternal toxicity at highest dose of 1000 mg/kg bw/day. As this dose is usually considered as a maximum dose, this has no impact on the data analysis.
	Neeper-Bradley (1990)														2							-
	Price et al. (1992)														4							-
	Tyl et al. (1991)														2							-
	Tesh et al. (1992)														3							-
	McClain et al. (2007)														2							Maternal toxicity was observed at the same dose as prenatal developmental toxicity, but no information on the cause of the prenatal developmental toxicity (primary vs. secondary, i.e. due to maternal toxicity) has been provided.
	Kennedy and Kaplan:rat (1984)														0							-
	Kennedy and Kaplan: rabbit (1984)*														-							-
	Lankas et al. (2004)														2							Outcomes with an implausible dose-response curve: missing vertebrae, agnesis of rib, supernumary rib and wavy rib had reverse or unclear dose-relationship (see Table 3a).
	Minsker et al. (1983)														1							Maternal toxicity was observed at the same dose as prenatal developmental toxicity, but no information on the cause of the prenatal developmental toxicity (primary vs. secondary, i.e. due to maternal toxicity) has been provided.
	Carney et al. (2003)														2							-
	Saillenfait et al. (2002)														2							-
	Anonymous (1991)														2							-
	Anonymous (1992)														2							-
	Kaneda et al. (1978)														1							Outcomes with an implausible dose-response curve: hydronephrosis (see Table 3)
	Khera et al. (1982)														0							While the data presented (in Table 2) seem to indicate implausible dose-response curves for various outcomes, this is only true for absolute numbers, but not for relative numbers.
	Cope et al. (2015)														2							-
	Sterz et al. (1987)														1							-
	Machener (1992)														1							Two separate experiments were performed, the first with doses of 10, 30 and 100 mg/kg/day and the second with doses of 50, 75 and 100 mg/kg/day. The reason for conducting the two separate experiments was that occasional cleft palates were seen in the 1st experiment. Therefore, the object of the 2nd. experiment was to check these findings and to determine a possible teratogenic threshold dose.
	Hanley et al. (1984)														2							-
	Ballantyne and Snellings (2005)														1							Maternal toxicity was observed at the same dose as prenatal developmental toxicity, but no information on the cause of the prenatal developmental toxicity (primary vs. secondary, i.e. due to maternal toxicity) has been provided.
	Ong et al. (1983)														0							-
	Petrere et al. (1986)														0							The body weight gain was substantially reduced by the vehicle control (GD 6-13 and 13 -18) as compared to untreated control (see Table 1).
	Vorhees (1987)														1							-
	reported	0.621622	0.27027	0		low risk of bias	0.567568	0.108108	0	0.027027	0.108108	0	0.27027	0.675676	average: 1.76		no issue	0.8	0.925	0.825	0.875	0.85625
	not reported	0.378378	0.72973	1		not reported	0.432432	0.837838	0.972973	0.972973	0.891892	1	0.72973	0.0810811			not reported	0.125	0	0	not applicable	0.0416667
						risk of bias	0	0.0540541	0.027027	0	0	0	0	0.243243			potential issue	0.075	0.075	0.175	0.125	0.1125
	*: rabbit dataset of study appraised under the respective rat dataset --> only 'Other criteria' applied
